# Supplementary material for: Chronic imaging through “transparent skull” in mice
Source: PLoS One. 2017 Aug 16;12(8):e0181788. doi: 10.1371/journal.pone.0181788 (PMC5559068; doi:10.1371/journal.pone.0181788)
Supplement: S1 Table — (XLSX) [file pone.0181788.s003.xlsx]

## Sheet: Stats
1. Magnitudes of the signal TS vs CW • Method: 2-way ANOVA, Sidak’s test for multiple comparison • Factors: Method and Eye
Source of Variation	% of total variation	P value	P value summary	Significant?
Interaction	0.6489	0.5449	ns	No
Method	4.078	0.1362	ns	No
Eye	50.98	< 0,0001	****	Yes
ANOVA table	SS	DF	MS	F (DFn, DFd)	P value
Interaction	0.03172	1	0.03172	F (1, 26) = 0,3763	P = 0,5449
Method	0.1993	1	0.1993	F (1, 26) = 2,365	P = 0,1362
Eye	2.492	1	2.492	F (1, 26) = 29,56	P < 0,0001
Sidak's multiple comparisons test	Mean Diff,	95% CI of diff,	Significant?	Summary
TS - CW
contra	-0.09821	-0,4548 to 0,2584	No	ns
ipsi	-0.2286	-0,5851 to 0,1280	No	ns
2. ODIs TS vs CW • Unpaired t-test
Unpaired t test	TS	CW
Number of values	7	8
Mean	0.27	0.2538
Std. Deviation	0.1005	0.07269
Std. Error of Mean	0.03798	0.0257
P value	0.4163
P value summary	ns
Significantly different? (P < 0.05)	No
3. Longitudinal imaging • Method: 2-way ANOVA, Sidak’s test for multiple comparison • Factors: Time and Eye
Source of Variation	% of total variation	P value	P value summary	Significant?
Interaction	13.15	0.1583	ns	No
Time	7.104	0.3569	ns	No
Eye	0.5111	0.6975	ns	No
ANOVA table	SS	DF	MS	F (DFn, DFd)	P value
Interaction	1091	2	545.5	F (2, 24) = 1,992	P = 0,1583
Time	589.2	2	294.6	F (2, 24) = 1,076	P = 0,3569
Eye	42.39	1	42.39	F (1, 24) = 0,1548	P = 0,6975
Residual	6572	24	273.8
Sidak's multiple comparisons test	Mean Diff,	95% CI of diff,	Significant?	Summary
Contra
IOS1 vs. IOS2	1.73	-25,13 to 28,59	No	ns
IOS1 vs. IOS3	11.62	-15,23 to 38,48	No	ns
IOS2 vs. IOS3	9.892	-16,96 to 36,75	No	ns
Ipsi
IOS1 vs. IOS2	19.92	-6,931 to 46,78	No	ns
IOS1 vs. IOS3	0.56	-26,30 to 27,42	No	ns
IOS2 vs. IOS3	-19.36	-46,22 to 7,491	No	ns
4. Injections through the TS skull • Method: 2-way ANOVA, RM, Sidak’s test for multiple comparison • Factors: Injection and Eye
Source of Variation	% of total variation	P value	P value summary	Significant?
Interaction	2.96	0.3997	ns	No
Injection	17.56	0.0578	ns	No
Eye	2.96	0.3997	ns	No
Subjects (matching)	38.26	0.5	ns	No
ANOVA table	SS	DF	MS	F (DFn, DFd)	P value
Interaction	63.38	1	63.38	F (1, 10) = 0,7737	P = 0,3997
Injection	376	1	376	F (1, 10) = 4,591	P = 0,0578
Eye	63.38	1	63.38	F (1, 10) = 0,7737	P = 0,3997
Sidak's multiple comparisons test	Mean Diff,	95% CI of diff,	Significant?	Summary
before - after
contra	4.667	-9,057 to 18,39	No	ns
ipsi	11.17	-2,557 to 24,89	No	ns
5. Fluoxetine treatment • Method: 1-way ANOVA, Tukey's test for multiple comparison
ANOVA summary
F	7.472
P value	0.0032
P value summary	**
Are differences among means statistically significant? (P < 0.05)	Yes
R square	0.3938
Tukey's multiple comparisons test	Mean Diff,	95% CI of diff,	Significant?	Summary
IOS 0 vs. ISO 1	0.0002273	-0,1445 to 0,1450	No	ns	A-B
IOS 0 vs. IOS 2	0.2127	0,06209 to 0,3634	Yes	**	A-C
ISO 1 vs. IOS 2	0.2125	0,05126 to 0,3737	Yes	**	B-C
